# Supplementary material for: Numerous mitochondrial DNA haplotypes reveal multiple independent polyploidy origins of hexaploids in Carassius species complex
Source: Ecol Evol. 2017 Nov 4;7(24):10604–15. doi: 10.1002/ece3.3462 (PMC5743492; doi:10.1002/ece3.3462)
Supplement: Supplementary file 3 [file ECE3-7-10604-s003.xls]

## Sheet: Supplemental Table S1
Table S1 Geographic distribution of different mtDNA CR haplotypes in Carassius species complex. Black, purple and brown font represent haplotypes detected from all ploidy forms, hexaploids and tetraploids respectively. The abbreviation of sampled locality is consistent with that in table 1. The gray shades show the reported haplotypes by Luo et al. (2014) and Takada et al. (2010). The green shade…
haplotype	GenBank accession No. of CR haplotypes	Jing-Hang Grand Canal				Upper Yangtze River						Middle Yangtze River								Lower Yangtze River				Northeast China							Northwest China							Upper Pearl River		Yellow River			Japan (Takada et al., 2010)
		HZ	GY	LM	WS	DC	PA	FJ	JLJ	YN (Luo et al., 2014）	GZ (Luo et al., 2014）	BM	SB	XH	XS	DT	TB	HH	HN (Luo et al., 2014）	LG	PY	TH	ZJ (Luo et al.,2014）	XK	SF	CG	JB	SH	FZ (Luo et al., 2014）	SHJ (Luo et al., 2014）	DWS	BST	TE	R500	IS	WLG	YL	LJ	GD (Luo et al., 2014）	YC	SMX	JY	HO	KY	SHK	SHB	BI	IM	KA
CRH1		76	56	59	27	2		2				3	8	9	4	1	11	6		11	9	19		4	4	59	32	13			49	54	10	3	6	3	17	7		10	15	9
CRH2		2		4	1										1							2						1			28	15	2								7
CRH3		2						1	6				9	1		1	1			1	1	5
CRH4															1						23
CRH5												4			1	3		2		3	3	1
CRH6		1		1																																	2			11
CRH7				1	9																				1										1	2
CRH8						10																				1	2
CRH9																	2							2	1		2	1					1							1
CRH10															9
CRH11														1	3	2		2		1
CRH12													1				1			2	4
CRH13		4																			1							1				1
CRH14								2	2				1									1						1
CRH15												1		1			1			3
CRH16		1		1				1														1				1
CRH17																						1			1		1														2
CRH18					3												1							1
CRH19					1			1	3
CRH20																															1	3
CRH21													1			1		1			1
CRH22														3														1
CRH23			1																																			3
CRH24																						3
CRH25												1		2
CRH26				1	1																																					1
CRH27																	2
CRH28			1														1
CRH29		1															1
CRH30		1										1
CRH31							61
CRH32																								1	10										29	14
CRH33																																			27	15
CRH34																																						1		38
CRH35												1		1	10																							5		2		1
CRH36															1																				1		16			1
CRH37									6				3		7
CRH38																	1								2									7	2	4
CRH39						6	1																	1	1		1	1									1
CRH40																																						10
CRH41																								10
CRH42																	1											8
CRH43						8
CRH44																																			2	6
CRH45													7
CRH46																						1		6
CRH47						5											1																							1
CRH48								4	3
CRH49							6
CRH50								1	5
CRH51																	5
CRH52																								5
CRH53																																				1	3
CRH54						4
CRH55																																				4
CRH56												2		2
CRH57								3	1
CRH58								1	2															1
CRH59												1	2
CRH60															3
CRH61								3
CRH62																																										3
CRH63								3
CRH64									3
CRH65								2	1
CRH66								2	1
CRH67						1																														1
CRH68																																								2
CRH69																																										2
CRH70																									1															1
CRH71																											2
CRH72																									2
CRH73																									1		1
CRH74																																2
CRH75															2
CRH76						2
CRH77															2
CRH78												1																													1
CRH79												1					1
CRH80								1																	1
CRH81																								2
CRH82															2
CRH83									2
CRH84					1																																			1
CRH85																																								2
CRH86																																								2
CRH87						2
CRH88																												2
CRH89																																								2
CRH90					1																							1
CRH91																	1																									1
CRH92																	1																		1
CRH93								1	1
CRH94																																								1
CRH95					1
CRH96					1
CRH97																																									1
CRH98																								1
CRH99													1
CRH100																										1
CRH101																										1
CRH102																										1
CRH103																												1
CRH104																												1
CRH105																												1
CRH106																												1
CRH107																												1
CRH108																	1
CRH109																												1
CRH110																																	1
CRH111																																1
CRH112																								1
CRH113																								1
CRH114																	1
CRH115																																									1
CRH116																																									1
CRH117																																									1
CRH118																								1
CRH119																								1
CRH120																									1
CRH121																	1
CRH122																											1
CRH123																											1
CRH124																								1
CRH125																								1
CRH126																	1
CRH127																	1
CRH128																								1
CRH129																								1
CRH130																								1
CRH131									1
CRH132									1
CRH133									1
CRH134																								1
CRH135																								1
CRH136																																			1
CRH137																																			1
CRH138																																				1
CRH139																									1
CRH140																																					1
CRH141																																					1
CRH142						1
CRH143					1
CRH144					1
CRH145																				1
CRH146																																									1
CRH147								1
CRH148									1
CRH149									1
CRH150								1
CRH151									1
CRH152									1
CRH153								1
CRH154								1
CRH155								1
CRH156								1
CRH157								1
CRH158																						1
CRH159																						1
CRH160													1
CRH161													1
CRH162													1
CRH163												1
CRH164												1
CRH165														1
CRH166																						1
CRH167													1
CRH168															1
CRH169															1
CRH170															1
CRH171															1
CRH172												1
CRH173												1
CRH174												1
CRH175												1
CRH176															1
CRH177																																								1
CRH178																																						1
CRH179																																								1
CRH180																																								1
CRH181																																								1
CRH182																																								1
CRH183																																								1
CRH184																																								1
CRH185																																								1
CRH186																																								1
CRH187																																									1
CRH188																																									1
CRH189																																									1
CRH190																																										1
CRH191																																										1
CRH192																	1
CRH193																																										1
CRH194																	1
CRH195																																						1
CRH196																																								1
CRH197																																								1
CRH198																					14
CRH199			1	4	3
CRH200																1		1		3
CRH201																1		1		2	1
CRH202														1			1			3
CRH203														1				4
CRH204																2		2
CRH205																						3
CRH206		1			2
CRH207		3
CRH208																					3
CRH209																					2
CRH210																					2
CRH211																					2
CRH212																					2
CRH213																					2
CRH214		2
CRH215																2
CRH216																				1	1
CRH217			1																			1
CRH218																					2
CRH219																					2
CRH220																					2
CRH221				2
CRH222																		1		1
CRH223																		2
CRH224			1
CRH225		1
CRH226			1
CRH227																	1
CRH228																										1
CRH229					1
CRH230					1
CRH231					1
CRH232					1
CRH233					1
CRH234																	1
CRH235																																1
CRH236																	1
CRH237																				1
CRH238																				1
CRH239																				1
CRH240																				1
CRH241					1
CRH242					1
CRH243					1
CRH244					1
CRH245					1
CRH246																				1
CRH247																				1
CRH248																						1
CRH249																						1
CRH250		1
CRH251		1
CRH252		1
CRH253		1
CRH254		1
CRH255																						1
CRH256		1
CRH257		1
CRH258		1
CRH259																						1
CRH260		1
CRH261																					1
CRH262																					1
CRH263																					1
CRH264																					1
CRH265																					1
CRH266																					1
CRH267																					1
CRH268																					1
CRH269																					1
CRH270																					1
CRH271																					1
CRH272																					1
CRH273																					1
CRH274														1
CRH275																		1
CRH276																		1
CRH277																		1
CRH278			1
CRH279			1
CRH280			1
CRH281																						1
CRH282																		1
CRH283																		1
CRH284																						1
CRH285																		1
CRH286																		1
CRH287				1
CRH288				1
CRH289				1
CRH290				1
CRH291				1
CRH292				1
CRH293			1
CRH294			1
CRH295			1
CRH296			1
CRH297				1
CRH298				1
CR2	AB079930																																										31
CR3	AB079922																																										25
CR5	AB079965																																											8
CR7	AB368569
CR9	AB368571																																											14
CR11	AB368572																																										2		6
CR13	AB368573																																										3
CR16	AB079901																																										9
CR18	AB079951																																										15
CR24	AB079908																																										13
CR26	AB079903																																										21
CR27	AB079906																																										5
CR28	AB079956																																												6
CR36	AB368582
CR42	AB368588
CR57	AB368598
ht1	AB006953																																														16
ht2	AB052300																																													15
ht4	DQ985008																																													15	1
ht5	AB052303																																													3		4
ht7	AB052305																																													5
ht22	AB052320																																														2	3
GH11	EF633624					1																		1			5	1	3	1
GH12	EF633632	1		1	1	24						2	7	2			25							17	76	9	20	31	1	5	1	1	81	77	4	5	4			15		3
h1	DQ984943						28	3	2	37	1	1	3	2			1																					7	1	1	1	2
h7	DQ984949									27			2		8								1			3
h13	DQ984955		2		1	4				28								3		2		1		1		4		1	1												28	7
h14	DQ984956							10	3							1						3	1																			1
h15	DQ984957																					4	1	3															4
h16	DQ984958	17	21	18	9	3						8	4	4	10	2	7	2		1		25	4			19	24	17			9	22	4	2	1			13		1	10	39
h18	DQ984960		1		1			7	12	3		3	2	1		1	4				1	15	3	1			2	7										37	1			1
h19	DQ984961		1	1		1	1			1		1					2			4	1	11		5				4										8				9
h20	DQ984962	2	1		3			5		11			2	3		54	5	1		18	5	11	6	14			1	3					1	1				6		1		8
h26	DQ984968	1	1									6		11	36	12	4	13	2	10	5		1															5
h31	DQ984973		2							6	14	4		8	66	9	2	21		3	2								6	20					1		1			1	2	2
h32	DQ984974									1		8	3	1	1	3	1	7	2	6									2
h33	DQ984975		1									5		3		4	1	4	3	4	1
h39	DQ984981				1					15				1								1					5												1
h41	DQ984983		1							6														1														1	1		28	8
h6	DQ984948									7
h36	DQ984978																												1	3
h55	FJ154758									16													1							4
h56	FJ154759									19													7						3	1									1
h68	HQ694577									9																													2
CR6	AB368568
CR8	AB368570
CR14	AB079955																																												1
CR15	AB079958																																												8
CR32	AB368578
CR37	AB368583
CR38	AB368584
CR53	AB368596
CR54	AB368597
CR60	AB368599
CR61	AB368600
ht6	AB052304																																													6		4
ht8	AB052306																																													3	4
ht9	AB052307																																													1		2
ht10	AB052308																																													2
ht11	AB052310																																													3
ht12	AB052311																																													6
ht13	DQ985009																																													1		2
ht14	AB052312																																													1
ht15	AB052313																																														8
ht16	AB052314																																														1
ht17	AB052315																																														1
ht18	AB052316																																														1
ht19	AB052317																																														1
ht20	AB052318																																															1
ht39	AB079926																																																1
ht40	AB079927																																																1
ht41	AB079928																																																1
ht43	AB079923																																																1
ht44	AB079924																																																1
GH13	HQ694612																													5
GH14	HQ694613																													2
GH20	HQ694617																													1
h5	DQ984947									1
h9	DQ984951									2
h11	DQ984953																1						4	12
h34	DQ984976																												1
h40	DQ984982										12
h46	DQ984988									1
h47	DQ984989									1
h49	FJ154752									1
h50	FJ154753									1
h51	FJ154754																		4
h59	HQ694568																						1
h60	HQ694569																						1
h61	HQ694570																						1
h64	HQ694573																						5
h66	HQ694575																																						2
h70	HQ694578																						1
h71	HQ694579																																						1
CR12	AB079953																																										3
CR19	AB079952																																										3
CR25	AB368574
CR29	AB368575
CR30	AB368576
CR31	AB368577
CR33	AB368579
CR34	AB368580
CR35	AB368581
CR41	AB368587
CR43	AB368589
CR49	AB368592
ht23	AB052321																																													2
ht24	AB052322																																													1
ht25	AB052323																																													3
ht26	AB052324																																													1
ht27	AB052325																																													1
ht28	AB052326																																													1
ht29	AB052327																																										1
ht32	AB052330																																														1
GH10	FJ154760																													1
GH15	HQ694614																													2
GH19	HQ694616																													1
GH21	HQ694618																													1
h3	DQ984945									3
h4	DQ984946									1
h21	DQ984963									1
h48	FJ154751									1
h62	HQ694571																						1
h63	HQ694572																						2
h65	HQ694574																						3
h73	HQ694581									1
h74	HQ694582									1
h75	HQ694583									1
h76	HQ694584									1
Table S2 Specimen number and occurrence frequency of each CR haplotype in tetraploids and hexaploids.
		specimen number			occurrence frequency
		Tetraploids	Hexaploids	Total	Tetraploids	Hexaploids	Total
Shared by tetraploids and hexaploids	CRH1	286	312	598	0.0687665	0.075018	0.14378
	GH12	23	390	413	0.00553018	0.0937725	0.0993027
	h16	94	202	296	0.0226016	0.0485694	0.071171
	CR42	132	51	183	0.0317384	0.0122626	0.044001
	h31	63	107	170	0.0151479	0.0257273	0.0408752
	h20	32	130	162	0.00769416	0.0312575	0.0389517
	h26	45	62	107	0.0108199	0.0149074	0.0257273
	h18	20	83	103	0.00480885	0.0199567	0.0247656
	h1	18	72	90	0.00432796	0.0173119	0.0216398
	h13	14	69	83	0.00336619	0.0165905	0.0199567
	CRH2	29	34	63	0.00697283	0.00817504	0.0151479
	h19	15	35	50	0.00360664	0.00841548	0.0120221
	h41	2	44	46	0.000480885	0.0105795	0.0110604
	h7	3	38	41	0.000721327	0.00913681	0.00985814
	h32	21	14	35	0.00504929	0.00336619	0.00841548
	h56	9	22	31	0.00216398	0.00528973	0.00745371
	CR2	2	29	31	0.000480885	0.00697283	0.00745371
	CR9	17	13	30	0.00408752	0.00312575	0.00721327
	CR13	14	15	29	0.00336619	0.00360664	0.00697283
	CRH3	10	18	28	0.00240442	0.00432796	0.00673239
	CR36	16	11	27	0.00384708	0.00264487	0.00649195
	h33	21	5	26	0.00504929	0.00120221	0.0062515
	CR3	9	16	25	0.00216398	0.00384708	0.00601106
	CRH4	23	1	24	0.00553018	0.000240442	0.00577062
	h39	2	22	24	0.000480885	0.00528973	0.00577062
	h55	4	17	21	0.00096177	0.00408752	0.00504929
	CR26	4	17	21	0.00096177	0.00408752	0.00504929
	h14	4	15	19	0.00096177	0.00360664	0.00456841
	CRH5	12	5	17	0.00288531	0.00120221	0.00408752
	ht1	2	14	16	0.000480885	0.00336619	0.00384708
	ht4	14	2	16	0.00336619	0.000480885	0.00384708
	ht2	9	6	15	0.00216398	0.00144265	0.00360664
	CRH6	2	13	15	0.000480885	0.00312575	0.00360664
	CR18	11	4	15	0.00264487	0.00096177	0.00360664
	CRH7	7	7	14	0.0016831	0.0016831	0.00336619
	CRH8	2	11	13	0.000480885	0.00264487	0.00312575
	CR24	12	1	13	0.00288531	0.000240442	0.00312575
	GH11	3	9	12	0.000721327	0.00216398	0.00288531
	h15	4	8	12	0.00096177	0.00192354	0.00288531
	h68	2	9	11	0.000480885	0.00216398	0.00264487
	CR7	2	9	11	0.000480885	0.00216398	0.00264487
	CRH9	1	9	10	0.000240442	0.00216398	0.00240442
	CR11	3	7	10	0.000721327	0.0016831	0.00240442
	CRH10	1	8	9	0.000240442	0.00192354	0.00216398
	CR16	3	6	9	0.000721327	0.00144265	0.00216398
	CR57	8	1	9	0.00192354	0.000240442	0.00216398
	CRH11	7	2	9	0.0016831	0.000480885	0.00216398
	CRH12	6	2	8	0.00144265	0.000480885	0.00192354
	CR5	3	5	8	0.000721327	0.00120221	0.00192354
	CRH13	4	3	7	0.00096177	0.000721327	0.0016831
	h6	2	5	7	0.000480885	0.00120221	0.0016831
	ht5	2	5	7	0.000480885	0.00120221	0.0016831
	CRH14	1	6	7	0.000240442	0.00144265	0.0016831
	CR28	1	5	6	0.000240442	0.00120221	0.00144265
	CRH15	4	2	6	0.00096177	0.000480885	0.00144265
	CRH16	2	3	5	0.000480885	0.000721327	0.00120221
	CRH17	1	4	5	0.000240442	0.00096177	0.00120221
	CR27	3	2	5	0.000721327	0.000480885	0.00120221
	ht7	4	1	5	0.00096177	0.000240442	0.00120221
	ht22	2	3	5	0.000480885	0.000721327	0.00120221
	CRH18	4	1	5	0.00096177	0.000240442	0.00120221
	CRH19	1	4	5	0.000240442	0.00096177	0.00120221
	CRH20	2	2	4	0.000480885	0.000480885	0.00096177
	CRH21	3	1	4	0.000721327	0.000240442	0.00096177
	CRH22	2	2	4	0.000480885	0.000480885	0.00096177
	CRH23	1	3	4	0.000240442	0.000721327	0.00096177
	h36	3	1	4	0.000721327	0.000240442	0.00096177
	CRH24	1	2	3	0.000240442	0.000480885	0.000721327
	CRH25	2	1	3	0.000480885	0.000240442	0.000721327
	CRH26	2	1	3	0.000480885	0.000240442	0.000721327
	CRH27	1	1	2	0.000240442	0.000240442	0.000480885
	CRH28	1	1	2	0.000240442	0.000240442	0.000480885
	CRH29	1	1	2	0.000240442	0.000240442	0.000480885
	CRH30	1	1	2	0.000240442	0.000240442	0.000480885
Subtotal		1097	2043	3140	0.263765	0.491224	0.754985
Occurred only in hexaploids	CRH31	-	61	61	-	0.014667	0.014667
	CRH32	-	54	54	-	0.0129839	0.0129839
	CRH33	-	42	42	-	0.0100986	0.0100986
	CRH34	-	39	39	-	0.00937725	0.00937725
	CRH35	-	20	20	-	0.00480885	0.00480885
	CRH36	-	19	19	-	0.00456841	0.00456841
	CR54	-	19	19	-	0.00456841	0.00456841
	h11	-	17	17	-	0.00408752	0.00408752
	CRH37	-	16	16	-	0.00384708	0.00384708
	CRH38	-	16	16	-	0.00384708	0.00384708
	CR60	-	16	16	-	0.00384708	0.00384708
	CR61	-	13	13	-	0.00312575	0.00312575
	h40	-	12	12	-	0.00288531	0.00288531
	CRH39	-	12	12	-	0.00288531	0.00288531
	CRH40	-	10	10	-	0.00240442	0.00240442
	CRH41	-	10	10	-	0.00240442	0.00240442
	CR8	-	10	10	-	0.00240442	0.00240442
	ht6	-	10	10	-	0.00240442	0.00240442
	CRH42	-	9	9	-	0.00216398	0.00216398
	CRH43	-	8	8	-	0.00192354	0.00192354
	CRH44	-	8	8	-	0.00192354	0.00192354
	CR15	-	8	8	-	0.00192354	0.00192354
	ht15	-	8	8	-	0.00192354	0.00192354
	CRH45	-	7	7	-	0.0016831	0.0016831
	CRH46	-	7	7	-	0.0016831	0.0016831
	CRH47	-	7	7	-	0.0016831	0.0016831
	CRH48	-	7	7	-	0.0016831	0.0016831
	ht8	-	7	7	-	0.0016831	0.0016831
	CR32	-	7	7	-	0.0016831	0.0016831
	CRH49	-	6	6	-	0.00144265	0.00144265
	ht12	-	6	6	-	0.00144265	0.00144265
	CR37	-	6	6	-	0.00144265	0.00144265
	CRH50	-	6	6	-	0.00144265	0.00144265
	GH13	-	5	5	-	0.00120221	0.00120221
	h64	-	5	5	-	0.00120221	0.00120221
	CRH51	-	5	5	-	0.00120221	0.00120221
	CRH52	-	5	5	-	0.00120221	0.00120221
	h51	-	4	4	-	0.00096177	0.00096177
	CRH53	-	4	4	-	0.00096177	0.00096177
	CRH54	-	4	4	-	0.00096177	0.00096177
	CRH55	-	4	4	-	0.00096177	0.00096177
	CRH56	-	4	4	-	0.00096177	0.00096177
	CRH57	-	4	4	-	0.00096177	0.00096177
	CR53	-	4	4	-	0.00096177	0.00096177
	CRH58	-	4	4	-	0.00096177	0.00096177
	CRH59	-	3	3	-	0.000721327	0.000721327
	CRH60	-	3	3	-	0.000721327	0.000721327
	CRH61	-	3	3	-	0.000721327	0.000721327
	CRH62	-	3	3	-	0.000721327	0.000721327
	CRH63	-	3	3	-	0.000721327	0.000721327
	ht9	-	3	3	-	0.000721327	0.000721327
	ht11	-	3	3	-	0.000721327	0.000721327
	ht13	-	3	3	-	0.000721327	0.000721327
	CRH64	-	3	3	-	0.000721327	0.000721327
	CRH65	-	3	3	-	0.000721327	0.000721327
	CRH66	-	3	3	-	0.000721327	0.000721327
	GH14	-	2	2	-	0.000480885	0.000480885
	h9	-	2	2	-	0.000480885	0.000480885
	h66	-	2	2	-	0.000480885	0.000480885
	CRH67	-	2	2	-	0.000480885	0.000480885
	CRH68	-	2	2	-	0.000480885	0.000480885
	CRH69	-	2	2	-	0.000480885	0.000480885
	CRH70	-	2	2	-	0.000480885	0.000480885
	CRH71	-	2	2	-	0.000480885	0.000480885
	CRH72	-	2	2	-	0.000480885	0.000480885
	CRH73	-	2	2	-	0.000480885	0.000480885
	CRH74	-	2	2	-	0.000480885	0.000480885
	CRH75	-	2	2	-	0.000480885	0.000480885
	CRH76	-	2	2	-	0.000480885	0.000480885
	CRH77	-	2	2	-	0.000480885	0.000480885
	CRH78	-	2	2	-	0.000480885	0.000480885
	CRH79	-	2	2	-	0.000480885	0.000480885
	CRH80	-	2	2	-	0.000480885	0.000480885
	CRH81	-	2	2	-	0.000480885	0.000480885
	CRH82	-	2	2	-	0.000480885	0.000480885
	CRH83	-	2	2	-	0.000480885	0.000480885
	CRH84	-	2	2	-	0.000480885	0.000480885
	CRH85	-	2	2	-	0.000480885	0.000480885
	CRH86	-	2	2	-	0.000480885	0.000480885
	CRH87	-	2	2	-	0.000480885	0.000480885
	CRH88	-	2	2	-	0.000480885	0.000480885
	CRH89	-	2	2	-	0.000480885	0.000480885
	CRH90	-	2	2	-	0.000480885	0.000480885
	CRH91	-	2	2	-	0.000480885	0.000480885
	CRH92	-	2	2	-	0.000480885	0.000480885
	CRH93	-	2	2	-	0.000480885	0.000480885
	ht10	-	2	2	-	0.000480885	0.000480885
	GH20	-	1	1	-	0.000240442	0.000240442
	h5	-	1	1	-	0.000240442	0.000240442
	h34	-	1	1	-	0.000240442	0.000240442
	h46	-	1	1	-	0.000240442	0.000240442
	h47	-	1	1	-	0.000240442	0.000240442
	h49	-	1	1	-	0.000240442	0.000240442
	h50	-	1	1	-	0.000240442	0.000240442
	h59	-	1	1	-	0.000240442	0.000240442
	h60	-	1	1	-	0.000240442	0.000240442
	h61	-	1	1	-	0.000240442	0.000240442
	h70	-	1	1	-	0.000240442	0.000240442
	h71	-	1	1	-	0.000240442	0.000240442
	CRH94	-	1	1	-	0.000240442	0.000240442
	CRH95	-	1	1	-	0.000240442	0.000240442
	CRH96	-	1	1	-	0.000240442	0.000240442
	CRH97	-	1	1	-	0.000240442	0.000240442
	CRH98	-	1	1	-	0.000240442	0.000240442
	CRH99	-	1	1	-	0.000240442	0.000240442
	CRH100	-	1	1	-	0.000240442	0.000240442
	CRH101	-	1	1	-	0.000240442	0.000240442
	CRH102	-	1	1	-	0.000240442	0.000240442
	CRH103	-	1	1	-	0.000240442	0.000240442
	CRH104	-	1	1	-	0.000240442	0.000240442
	CRH105	-	1	1	-	0.000240442	0.000240442
	CRH106	-	1	1	-	0.000240442	0.000240442
	CRH107	-	1	1	-	0.000240442	0.000240442
	CRH108	-	1	1	-	0.000240442	0.000240442
	CRH109	-	1	1	-	0.000240442	0.000240442
	CRH110	-	1	1	-	0.000240442	0.000240442
	CRH111	-	1	1	-	0.000240442	0.000240442
	CRH112	-	1	1	-	0.000240442	0.000240442
	CRH113	-	1	1	-	0.000240442	0.000240442
	CRH114	-	1	1	-	0.000240442	0.000240442
	CRH115	-	1	1	-	0.000240442	0.000240442
	CRH116	-	1	1	-	0.000240442	0.000240442
	CRH117	-	1	1	-	0.000240442	0.000240442
	CRH118	-	1	1	-	0.000240442	0.000240442
	CRH119	-	1	1	-	0.000240442	0.000240442
	CRH120	-	1	1	-	0.000240442	0.000240442
	CRH121	-	1	1	-	0.000240442	0.000240442
	CRH122	-	1	1	-	0.000240442	0.000240442
	CRH123	-	1	1	-	0.000240442	0.000240442
	CRH124	-	1	1	-	0.000240442	0.000240442
	CRH125	-	1	1	-	0.000240442	0.000240442
	CRH126	-	1	1	-	0.000240442	0.000240442
	CRH127	-	1	1	-	0.000240442	0.000240442
	CRH128	-	1	1	-	0.000240442	0.000240442
	CRH129	-	1	1	-	0.000240442	0.000240442
	CRH130	-	1	1	-	0.000240442	0.000240442
	CRH131	-	1	1	-	0.000240442	0.000240442
	CRH132	-	1	1	-	0.000240442	0.000240442
	CRH133	-	1	1	-	0.000240442	0.000240442
	CRH134	-	1	1	-	0.000240442	0.000240442
	CRH135	-	1	1	-	0.000240442	0.000240442
	CRH136	-	1	1	-	0.000240442	0.000240442
	CRH137	-	1	1	-	0.000240442	0.000240442
	CRH138	-	1	1	-	0.000240442	0.000240442
	CRH139	-	1	1	-	0.000240442	0.000240442
	CRH140	-	1	1	-	0.000240442	0.000240442
	CRH141	-	1	1	-	0.000240442	0.000240442
	CRH142	-	1	1	-	0.000240442	0.000240442
	CRH143	-	1	1	-	0.000240442	0.000240442
	CRH144	-	1	1	-	0.000240442	0.000240442
	CRH145	-	1	1	-	0.000240442	0.000240442
	CRH146	-	1	1	-	0.000240442	0.000240442
	CRH147	-	1	1	-	0.000240442	0.000240442
	CRH148	-	1	1	-	0.000240442	0.000240442
	CRH149	-	1	1	-	0.000240442	0.000240442
	CRH150	-	1	1	-	0.000240442	0.000240442
	CRH151	-	1	1	-	0.000240442	0.000240442
	CRH152	-	1	1	-	0.000240442	0.000240442
	CRH153	-	1	1	-	0.000240442	0.000240442
	CRH154	-	1	1	-	0.000240442	0.000240442
	CRH155	-	1	1	-	0.000240442	0.000240442
	CRH156	-	1	1	-	0.000240442	0.000240442
	CRH157	-	1	1	-	0.000240442	0.000240442
	CRH158	-	1	1	-	0.000240442	0.000240442
	CRH159	-	1	1	-	0.000240442	0.000240442
	CRH160	-	1	1	-	0.000240442	0.000240442
	CRH161	-	1	1	-	0.000240442	0.000240442
	CRH162	-	1	1	-	0.000240442	0.000240442
	CRH163	-	1	1	-	0.000240442	0.000240442
	CRH164	-	1	1	-	0.000240442	0.000240442
	CRH165	-	1	1	-	0.000240442	0.000240442
	CRH166	-	1	1	-	0.000240442	0.000240442
	CRH167	-	1	1	-	0.000240442	0.000240442
	CRH168	-	1	1	-	0.000240442	0.000240442
	CRH169	-	1	1	-	0.000240442	0.000240442
	CRH170	-	1	1	-	0.000240442	0.000240442
	CRH171	-	1	1	-	0.000240442	0.000240442
	CRH172	-	1	1	-	0.000240442	0.000240442
	CRH173	-	1	1	-	0.000240442	0.000240442
	CRH174	-	1	1	-	0.000240442	0.000240442
	CRH175	-	1	1	-	0.000240442	0.000240442
	CRH176	-	1	1	-	0.000240442	0.000240442
	CRH177	-	1	1	-	0.000240442	0.000240442
	CRH178	-	1	1	-	0.000240442	0.000240442
	CRH179	-	1	1	-	0.000240442	0.000240442
	CRH180	-	1	1	-	0.000240442	0.000240442
	CRH181	-	1	1	-	0.000240442	0.000240442
	CRH182	-	1	1	-	0.000240442	0.000240442
	CRH183	-	1	1	-	0.000240442	0.000240442
	CRH184	-	1	1	-	0.000240442	0.000240442
	CRH185	-	1	1	-	0.000240442	0.000240442
	CRH186	-	1	1	-	0.000240442	0.000240442
	CRH187	-	1	1	-	0.000240442	0.000240442
	CRH188	-	1	1	-	0.000240442	0.000240442
	CRH189	-	1	1	-	0.000240442	0.000240442
	CRH190	-	1	1	-	0.000240442	0.000240442
	CRH191	-	1	1	-	0.000240442	0.000240442
	CRH192	-	1	1	-	0.000240442	0.000240442
	CRH193	-	1	1	-	0.000240442	0.000240442
	CRH194	-	1	1	-	0.000240442	0.000240442
	CRH195	-	1	1	-	0.000240442	0.000240442
	CRH196	-	1	1	-	0.000240442	0.000240442
	CRH197	-	1	1	-	0.000240442	0.000240442
	CR6	-	1	1	-	0.000240442	0.000240442
	CR14	-	1	1	-	0.000240442	0.000240442
	ht14	-	1	1	-	0.000240442	0.000240442
	ht16	-	1	1	-	0.000240442	0.000240442
	ht17	-	1	1	-	0.000240442	0.000240442
	ht18	-	1	1	-	0.000240442	0.000240442
	ht19	-	1	1	-	0.000240442	0.000240442
	ht20	-	1	1	-	0.000240442	0.000240442
	ht39	-	1	1	-	0.000240442	0.000240442
	ht40	-	1	1	-	0.000240442	0.000240442
	ht41	-	1	1	-	0.000240442	0.000240442
	ht43	-	1	1	-	0.000240442	0.000240442
	ht44	-	1	1	-	0.000240442	0.000240442
	CR38	-	1	1	-	0.000240442	0.000240442
Subtotal			780	780		0.187545	0.187545
Occurred only in tetraploids	CR30	19	-	19	0.00456841	-	0.00456841
	CRH198	14	-	14	0.00336619	-	0.00336619
	CRH199	8	-	8	0.00192354	-	0.00192354
	CR34	6	-	6	0.00144265	-	0.00144265
	CRH200	5	-	5	0.00120221	-	0.00120221
	CRH201	5	-	5	0.00120221	-	0.00120221
	CR49	5	-	5	0.00120221	-	0.00120221
	CRH202	5	-	5	0.00120221	-	0.00120221
	CRH203	5	-	5	0.00120221	-	0.00120221
	CRH204	4	-	4	0.00096177	-	0.00096177
	h3	3	-	3	0.000721327	-	0.000721327
	h65	3	-	3	0.000721327	-	0.000721327
	CRH205	3	-	3	0.000721327	-	0.000721327
	CRH206	3	-	3	0.000721327	-	0.000721327
	CRH207	3	-	3	0.000721327	-	0.000721327
	CR12	3	-	3	0.000721327	-	0.000721327
	CR19	3	-	3	0.000721327	-	0.000721327
	ht25	3	-	3	0.000721327	-	0.000721327
	CRH208	3	-	3	0.000721327	-	0.000721327
	GH15	2	-	2	0.000480885	-	0.000480885
	h63	2	-	2	0.000480885	-	0.000480885
	CRH209	2	-	2	0.000480885	-	0.000480885
	CRH210	2	-	2	0.000480885	-	0.000480885
	CRH211	2	-	2	0.000480885	-	0.000480885
	CRH212	2	-	2	0.000480885	-	0.000480885
	CRH213	2	-	2	0.000480885	-	0.000480885
	CRH214	2	-	2	0.000480885	-	0.000480885
	CRH215	2	-	2	0.000480885	-	0.000480885
	CRH216	2	-	2	0.000480885	-	0.000480885
	CRH217	2	-	2	0.000480885	-	0.000480885
	CRH218	2	-	2	0.000480885	-	0.000480885
	CRH219	2	-	2	0.000480885	-	0.000480885
	CRH220	2	-	2	0.000480885	-	0.000480885
	CRH221	2	-	2	0.000480885	-	0.000480885
	CR25	2	-	2	0.000480885	-	0.000480885
	ht23	2	-	2	0.000480885	-	0.000480885
	CRH222	2	-	2	0.000480885	-	0.000480885
	CRH223	2	-	2	0.000480885	-	0.000480885
	GH10	1	-	1	0.000240442	-	0.000240442
	GH19	1	-	1	0.000240442	-	0.000240442
	GH21	1	-	1	0.000240442	-	0.000240442
	h4	1	-	1	0.000240442	-	0.000240442
	h21	1	-	1	0.000240442	-	0.000240442
	h48	1	-	1	0.000240442	-	0.000240442
	h62	1	-	1	0.000240442	-	0.000240442
	h73	1	-	1	0.000240442	-	0.000240442
	h74	1	-	1	0.000240442	-	0.000240442
	h75	1	-	1	0.000240442	-	0.000240442
	h76	1	-	1	0.000240442	-	0.000240442
	CRH224	1	-	1	0.000240442	-	0.000240442
	CRH225	1	-	1	0.000240442	-	0.000240442
	CRH226	1	-	1	0.000240442	-	0.000240442
	CRH227	1	-	1	0.000240442	-	0.000240442
	CRH228	1	-	1	0.000240442	-	0.000240442
	CRH229	1	-	1	0.000240442	-	0.000240442
	CRH230	1	-	1	0.000240442	-	0.000240442
	CRH231	1	-	1	0.000240442	-	0.000240442
	CRH232	1	-	1	0.000240442	-	0.000240442
	CRH233	1	-	1	0.000240442	-	0.000240442
	CRH234	1	-	1	0.000240442	-	0.000240442
	CRH235	1	-	1	0.000240442	-	0.000240442
	CRH236	1	-	1	0.000240442	-	0.000240442
	CRH237	1	-	1	0.000240442	-	0.000240442
	CRH238	1	-	1	0.000240442	-	0.000240442
	CRH239	1	-	1	0.000240442	-	0.000240442
	CRH240	1	-	1	0.000240442	-	0.000240442
	CRH241	1	-	1	0.000240442	-	0.000240442
	CRH242	1	-	1	0.000240442	-	0.000240442
	CRH243	1	-	1	0.000240442	-	0.000240442
	CRH244	1	-	1	0.000240442	-	0.000240442
	CRH245	1	-	1	0.000240442	-	0.000240442
	CRH246	1	-	1	0.000240442	-	0.000240442
	CRH247	1	-	1	0.000240442	-	0.000240442
	CRH248	1	-	1	0.000240442	-	0.000240442
	CRH249	1	-	1	0.000240442	-	0.000240442
	CRH250	1	-	1	0.000240442	-	0.000240442
	CRH251	1	-	1	0.000240442	-	0.000240442
	CRH252	1	-	1	0.000240442	-	0.000240442
	CRH253	1	-	1	0.000240442	-	0.000240442
	CRH254	1	-	1	0.000240442	-	0.000240442
	CRH255	1	-	1	0.000240442	-	0.000240442
	CRH256	1	-	1	0.000240442	-	0.000240442
	CRH257	1	-	1	0.000240442	-	0.000240442
	CRH258	1	-	1	0.000240442	-	0.000240442
	CRH259	1	-	1	0.000240442	-	0.000240442
	CRH260	1	-	1	0.000240442	-	0.000240442
	CRH261	1	-	1	0.000240442	-	0.000240442
	CRH262	1	-	1	0.000240442	-	0.000240442
	CRH263	1	-	1	0.000240442	-	0.000240442
	CRH264	1	-	1	0.000240442	-	0.000240442
	CRH265	1	-	1	0.000240442	-	0.000240442
	CRH266	1	-	1	0.000240442	-	0.000240442
	CRH267	1	-	1	0.000240442	-	0.000240442
	CRH268	1	-	1	0.000240442	-	0.000240442
	CRH269	1	-	1	0.000240442	-	0.000240442
	CRH270	1	-	1	0.000240442	-	0.000240442
	CRH271	1	-	1	0.000240442	-	0.000240442
	CRH272	1	-	1	0.000240442	-	0.000240442
	CRH273	1	-	1	0.000240442	-	0.000240442
	CRH274	1	-	1	0.000240442	-	0.000240442
	CRH275	1	-	1	0.000240442	-	0.000240442
	CRH276	1	-	1	0.000240442	-	0.000240442
	CRH277	1	-	1	0.000240442	-	0.000240442
	CRH278	1	-	1	0.000240442	-	0.000240442
	CRH279	1	-	1	0.000240442	-	0.000240442
	CRH280	1	-	1	0.000240442	-	0.000240442
	CRH281	1	-	1	0.000240442	-	0.000240442
	CRH282	1	-	1	0.000240442	-	0.000240442
	CRH283	1	-	1	0.000240442	-	0.000240442
	CRH284	1	-	1	0.000240442	-	0.000240442
	CRH285	1	-	1	0.000240442	-	0.000240442
	CRH286	1	-	1	0.000240442	-	0.000240442
	CRH287	1	-	1	0.000240442	-	0.000240442
	CRH288	1	-	1	0.000240442	-	0.000240442
	CRH289	1	-	1	0.000240442	-	0.000240442
	CRH290	1	-	1	0.000240442	-	0.000240442
	CRH291	1	-	1	0.000240442	-	0.000240442
	CRH292	1	-	1	0.000240442	-	0.000240442
	CRH293	1	-	1	0.000240442	-	0.000240442
	CRH294	1	-	1	0.000240442	-	0.000240442
	CRH295	1	-	1	0.000240442	-	0.000240442
	CRH296	1	-	1	0.000240442	-	0.000240442
	CRH297	1	-	1	0.000240442	-	0.000240442
	CRH298	1	-	1	0.000240442	-	0.000240442
	CR29	1	-	1	0.000240442	-	0.000240442
	CR31	1	-	1	0.000240442	-	0.000240442
	ht24	1	-	1	0.000240442	-	0.000240442
	ht26	1	-	1	0.000240442	-	0.000240442
	ht27	1	-	1	0.000240442	-	0.000240442
	ht28	1	-	1	0.000240442	-	0.000240442
	ht29	1	-	1	0.000240442	-	0.000240442
	ht32	1	-	1	0.000240442	-	0.000240442
	CR33	1	-	1	0.000240442	-	0.000240442
	CR35	1	-	1	0.000240442	-	0.000240442
	CR41	1	-	1	0.000240442	-	0.000240442
	CR43	1	-	1	0.000240442	-	0.000240442
Subtotal		239		239	0.0574657		0.0574657
Total		1336	2823	4159	0.321231	0.678769	1
[truncated: 2 more columns]
